# Supplementary material for: Chronic Oxidative Stress and Stress Granule Formation in UBQLN2 ALS Neurons: Insights into Neuronal Degeneration and Potential Therapeutic Targets
Source: Int J Mol Sci. 2024 Dec 15;25(24):13448. doi: 10.3390/ijms252413448 (PMC11678478; doi:10.3390/ijms252413448)
Supplement: Supplementary file 1 [file ijms-25-13448-s001.zip]

Archive with 2 entries (2 files):
- Supplement.pdf
- Video S1.mp4
